# Supplementary material for: Paying for home care out-of-pocket is common and costly across the income spectrum among older adults
Source: Health Aff Sch. 2025 Jan 16;3(1):qxae180. doi: 10.1093/haschl/qxae180 (PMC11736716; doi:10.1093/haschl/qxae180)
Supplement: qxae180_Supplementary_Data [file qxae180_supplementary_data.zip]

Archive with 2 entries (2 files):
- coi_disclosure_all.docx
- SelfFundedCare_Appendix_Final_HAS_Revised.docx
